# Supplementary material for: The species of Thalerosphyrus Eaton, 1881 (Insecta, Ephemeroptera, Heptageniidae, Ecdyonurinae) in Java and Sumatra, with some comments on the diversity of the genus in the Oriental Realm
Source: Zookeys. 2014 Jun 25;(420):19–39. doi: 10.3897/zookeys.420.7904 (PMC4109478; doi:10.3897/zookeys.420.7904)
Supplement: XML Treatment for Thalerosphyrus [file zookeys.420.7904-treatment1.xml]

<!DOCTYPE tp:taxon-treatment
  PUBLIC "-//TaxonX//DTD Taxonomic Treatment Publishing DTD v0 20100105//EN" "tax-treatment-NSO.dtd">
<tp:taxon-treatment xmlns:tp="http://www.plazi.org/taxpub"><tp:treatment-meta><kwd-group><label>Taxon classification</label><kwd><named-content content-type="kingdom">Animalia</named-content></kwd><kwd><named-content content-type="order">Ephemeroptera</named-content></kwd><kwd><named-content content-type="family">Heptageniidae</named-content></kwd></kwd-group><mixed-citation publication-type="journal"><person-group><name><surname>Sartori</surname><given-names>Michel</given-names></name></person-group><article-title>The species of <italic>Thalerosphyrus</italic> Eaton, 1881 (Insecta, Ephemeroptera, Heptageniidae, Ecdyonurinae) in Java and Sumatra, with some comments on the diversity of the genus in the Oriental Realm</article-title><source>Zookeys</source><day>25</day><month>6</month><year>2014</year><volume>2014</volume><issue>420</issue><fpage>19</fpage><lpage>39</lpage><pub-id pub-id-type="doi">10.3897/zookeys.420.7904</pub-id></mixed-citation></tp:treatment-meta><tp:nomenclature><tp:taxon-name>
                        <tp:taxon-name-part taxon-name-part-type="genus">Thalerosphyrus</tp:taxon-name-part>
                    </tp:taxon-name><tp:taxon-authority>Eaton, 1881</tp:taxon-authority></tp:nomenclature><tp:treatment-sec sec-type="description"><title>Nymphal diagnosis.</title><p>Medium to large <tp:taxon-name>Heptageniidae</tp:taxon-name> (up to 20 mm) with contrasting color patterns.</p><p>Head broad and thickened anteriorly (<xref ref-type="fig" rid="F1">Figs 2</xref>, <xref ref-type="fig" rid="F2">5</xref>, <xref ref-type="fig" rid="F3">8</xref>); labrum (<xref ref-type="fig" rid="F5">Figs 16–17</xref>) small, wider than long, without conspicuous median incision; mandibles (<xref ref-type="fig" rid="F5">Figs 18–19</xref>) with outer margin covered with numerous thin setae, outer and inner incisors subequal in length, outer one saw-like on both sides, inner one trifid, left mandible with tuft of setae above mola; maxillae with 3-segmented palp, ventral surface of galea-lacinia covered with numerous long setae (<xref ref-type="fig" rid="F6">Fig. 25</xref>), which appear entire in optical microscope, but are slightly feathered in SEM, crown of the galea-lacinia with 20–25 comb-shape setae, median ones bearing 12–17 teeth (<xref ref-type="fig" rid="F6">Fig. 26</xref>), distal dentisetae bifid and fimbriate, as the proximal one (<xref ref-type="fig" rid="F6">Figs 23–24</xref>); hypopharynx with robust lingua and well developed superlinguae bend backwards (<xref ref-type="fig" rid="F7">Figs 27–28</xref>); labium with rhomboid glossae (<xref ref-type="fig" rid="F5">Figs 20–22</xref>), paraglossae regularly curved, apex not bend backwards and moderately expended laterally.</p><fig id="F1" position="float" orientation="portrait"><label>Figures 1–3.</label><caption><p><italic><tp:taxon-name>Thalerosphyrus determinatus</tp:taxon-name></italic> (Walker, 1853). <bold>1</bold> Habitus in dorsal view <bold>2</bold> Habitus in ventral view <bold>3</bold> Detail of abdominal segments VI–IX in ventral view.</p></caption><graphic xmlns:xlink="http://www.w3.org/1999/xlink" xlink:href="zookeys-420-019-g001.jpg" position="float" orientation="portrait" xlink:type="simple"/></fig><fig id="F2" position="float" orientation="portrait"><label>Figures 4–6.</label><caption><p><italic><tp:taxon-name>Thalerosphyrus sinuosus</tp:taxon-name></italic> (Navás, 1933). <bold>4</bold> Habitus in dorsal view <bold>5</bold> Habitus in ventral view <bold>6</bold> Detail of abdominal segments VI–IX in ventral view.</p></caption><graphic xmlns:xlink="http://www.w3.org/1999/xlink" xlink:href="zookeys-420-019-g002.jpg" position="float" orientation="portrait" xlink:type="simple"/></fig><fig id="F3" position="float" orientation="portrait"><label>Figures 7–9.</label><caption><p><italic><tp:taxon-name>Thalerosphyrus lamuriensis</tp:taxon-name></italic> Sartori, 2014. <bold>7</bold> Habitus in dorsal view <bold>8</bold> Habitus in ventral view <bold>9</bold> Detail of abdominal segments VI–IX in ventral view.</p></caption><graphic xmlns:xlink="http://www.w3.org/1999/xlink" xlink:href="zookeys-420-019-g003.jpg" position="float" orientation="portrait" xlink:type="simple"/></fig><!--PageBreak--><p>Thorax with pronotum slightly to greatly enlarged laterally; supracoxal spurs acute and well developed especially on mid- and hindlegs; femora rather similar between the three pairs of legs, row of stout and pointed bristles on inner and outer margins, no thin setae present; outer margin of fore tibia with few thin setae on proximal fourth, mid tibia with a row of thin setae on outer margin almost to tarsi, hind tibia (<xref ref-type="fig" rid="F7">Figs 30</xref>, <!--PageBreak--><xref ref-type="fig" rid="F7">32</xref>, <xref ref-type="fig" rid="F7">34</xref>) with two rows of thin setae, one on the outer margin, one in submarginal position, spine-like bristles absent or present.</p><p>Abdomen with posterolateral projection generally greatly enlarged from segment III to VII or VIII (<xref ref-type="fig" rid="F1">Figs 3</xref>, <xref ref-type="fig" rid="F2">6</xref>, <xref ref-type="fig" rid="F3">9</xref>); posterior margin of tergites (<xref ref-type="fig" rid="F8">Figs 35–37</xref>) with large and pointed teeth, microdenticles present and generally numerous; all gills asymmetrical (<xref ref-type="fig" rid="F9">Figs 38–49</xref>), gills I–VI with plate-like and extremely developed fibrillose parts, gill VII only plate-like; terminal filament well developed, cerci whitish with more or less enlarged brown bands; segments with whorls of stout and pointed setae.</p></tp:treatment-sec><tp:treatment-sec sec-type="Discussion"><title>Discussion.</title><p>The scattered setae on the ventral surface of the maxilla indicate clearly that <italic><tp:taxon-name>Thalerosphyrus</tp:taxon-name></italic> belong to the subfamily <tp:taxon-name>Ecdyonurinae</tp:taxon-name>. The presence of acute supracoxal spurs, the anterior margin of the head thickened and generally well developed posterolateral projections of the abdomen are discriminating characters according to <xref ref-type="bibr" rid="B29">Webb and McCafferty (2008)</xref>. To these we can add the shape of the gills II–V (VI) strongly asymmetrical and wider than long, with fibrillose part well developed. In the Oriental Realm, <italic><tp:taxon-name>Thalerosphyrus</tp:taxon-name></italic> could be confused with <italic><tp:taxon-name>Compsoneuriella</tp:taxon-name></italic> Ulmer, 1939 because of the acute supracoxal spurs, but is easily told by the much more developed posterolateral projections of the abdomen, the higher number of comb-like setae on the crown of the galea-lacinia, the shape of the gills which are never so wide in <italic><tp:taxon-name>Compsoneuriella</tp:taxon-name></italic>, and by the shape of the distal dentisetae, which are simple and not fimbriate in <italic><tp:taxon-name>Compsoneuriella</tp:taxon-name></italic> (<xref ref-type="bibr" rid="B17">Sartori 2014c</xref>).</p></tp:treatment-sec><tp:treatment-sec sec-type="Species included"><title>Species included.</title><p><italic><tp:taxon-name>Thalerosphyrus determinatus</tp:taxon-name></italic> (Walker, 1853): Java</p><p><italic><tp:taxon-name>Thalerosphyrus sinuosus</tp:taxon-name></italic> (Navás, 1933): Java, Sumatra</p><p><italic><tp:taxon-name>Thalerosphyrus vietnamensis</tp:taxon-name></italic> (Dang, 1967): Vietnam</p><p><italic><tp:taxon-name>Thalerosphyrus bishopi</tp:taxon-name></italic> Braasch &amp; Soldán, 1986: West-Malaysia</p><p><italic><tp:taxon-name>Thalerosphyrus flowersi</tp:taxon-name></italic> Venkataraman &amp; Sivamarakrishnan, 1987: South India</p><p><italic><tp:taxon-name>Thalerosphyrus lamuriensis</tp:taxon-name></italic> Sartori, 2014: Sumatra</p><p>The species described by <xref ref-type="bibr" rid="B22">Ulmer (1926)</xref> as <italic><tp:taxon-name>Thalerosphyrus melli</tp:taxon-name></italic> from China has been recently assigned to another genus as <italic><tp:taxon-name>Epeorus melli</tp:taxon-name></italic> (Ulmer) by <xref ref-type="bibr" rid="B30">Zhou et al. (2007)</xref>; the species <italic><tp:taxon-name>Thalerosphyrus torridus</tp:taxon-name></italic> (Walker, 1853) described based on a single female imago from the Philippines most probably belong to the genus <italic><tp:taxon-name>Afronurus</tp:taxon-name></italic> (<xref ref-type="bibr" rid="B2">Braasch 2011</xref>); the species <italic><tp:taxon-name>Thalerosphyrus separatus</tp:taxon-name></italic> Nguyen &amp; Bae, 2004 and <italic><tp:taxon-name>Thalerosphyrus ethiopicus</tp:taxon-name></italic> Soldán, 1977 described from Vietnam and Sudan respectively, have been suggested to be also members of the genus <italic><tp:taxon-name>Afronurus</tp:taxon-name></italic> by <xref ref-type="bibr" rid="B28">Webb et al. (2006)</xref>.</p></tp:treatment-sec><tp:treatment-sec sec-type="Distribution"><title>Distribution.</title><p>The genus <!--PageBreak--><italic><tp:taxon-name>Thalerosphyrus</tp:taxon-name></italic> is endemic to the Oriental Realm. It is known from India, through Southeast Asia (Thailand, Vietnam, West Malaysia), up to Sumbawa in the Sunda Islands (see below), suggesting, as for <italic><tp:taxon-name>Rhithrogena</tp:taxon-name></italic> (<xref ref-type="bibr" rid="B18">Sartori 2014d</xref>), that the Wallace line is not a barrier to the dispersal of some <tp:taxon-name>Ephemeroptera</tp:taxon-name>. The genus is however not currently reported from Sulawesi (<xref ref-type="bibr" rid="B10">Edmunds and Polhemus 1990</xref>). According to <xref ref-type="bibr" rid="B2">Braasch (2011)</xref>, <italic><tp:taxon-name>Thalerosphyrus</tp:taxon-name></italic> is also not recorded from the Philippines, and its presence on the island of Borneo is only based on few data and no named species are known (<xref ref-type="bibr" rid="B2">Braasch 2011</xref>); in the MZL collections is a single nymph (Sabah, Mesilau River, 8 km north of Kundessan, 2100 m, 1.VIII.1985, J.T. &amp; D.A. Polhemus leg) which is clearly related to <italic><tp:taxon-name>Thalerosphyrus lamuriensis</tp:taxon-name></italic>, but complementary material is needed before any definitive answer can be found. In the MZL collections is also deposited a single nymph from Nepal (Nawakot &amp; Sindhu Districts, Patibhanjyang Village, elev. ca 6000’, 10.IX.1968, C. Wiens leg) which expands the distribution of the genus to the Himalaya.</p><!--PageBreak--></tp:treatment-sec><tp:treatment-sec><!--Section generated to contain objects referenced in tp:taxon-treatment.--><fig id="F5" position="float" orientation="portrait"><label>Figures 16–22.</label><caption><p>Mouthparts structure of <italic><tp:taxon-name>Thalerosphyrus determinatus</tp:taxon-name></italic> <bold>(20)</bold>, <italic><tp:taxon-name>Thalerosphyrus sinuosus</tp:taxon-name></italic> <bold>(16, 21)</bold> and <italic><tp:taxon-name>Thalerosphyrus lamuriensis</tp:taxon-name></italic> <bold>(17, 18, 19, 22). 16–17</bold> Hemi-labrum <bold>18</bold> Left mandible <bold>19</bold> Right mandible <bold>20–22</bold> Labial glossa.</p></caption><graphic xmlns:xlink="http://www.w3.org/1999/xlink" xlink:href="zookeys-420-019-g005.jpg" position="float" orientation="portrait" xlink:type="simple"/></fig><fig id="F6" position="float" orientation="portrait"><label>Figures 23–26.</label><caption><p>SEM <bold>(23, 25, 26)</bold> and optic <bold>(24)</bold> pictures of maxillar structure. <bold>23–24</bold> Dentisetae of <italic><tp:taxon-name>Thalerosphyrus lamuriensis</tp:taxon-name></italic> dp: proximal dentisetae, dd distal dentisetae <bold>25</bold> Scattered setae on the ventral face of the galea-lacinia of <italic><tp:taxon-name>Thalerosphyrus sinuosus</tp:taxon-name></italic> <bold>26</bold> Comb-shape setae on the crown of the galea-lacinia of <italic><tp:taxon-name>Thalerosphyrus sinuosus</tp:taxon-name></italic>.</p></caption><graphic xmlns:xlink="http://www.w3.org/1999/xlink" xlink:href="zookeys-420-019-g006.jpg" position="float" orientation="portrait" xlink:type="simple"/></fig><fig id="F7" position="float" orientation="portrait"><label>Figures 27–34.</label><caption><p>Mouthpart <bold>(27–28)</bold> and thoracic <bold>(29–34)</bold> structures of <italic><tp:taxon-name>Thalerosphyrus determinatus</tp:taxon-name></italic> <bold>(27, 29, 30)</bold>, <italic><tp:taxon-name>Thalerosphyrus sinuosus</tp:taxon-name></italic> <bold>(31, 32)</bold> and <italic><tp:taxon-name>Thalerosphyrus lamuriensis</tp:taxon-name></italic> <bold>(28, 33, 34). 27–28</bold> Apex of superlingua of hypopharynx <bold>29, 31, 33</bold> Bristles on the dorsal face of hind femur <bold>30, 32, 34</bold> Outer margin of hind tibia.</p></caption><graphic xmlns:xlink="http://www.w3.org/1999/xlink" xlink:href="zookeys-420-019-g007.jpg" position="float" orientation="portrait" xlink:type="simple"/></fig><fig id="F8" position="float" orientation="portrait"><label>Figures 35–37.</label><caption><p>Posterior margin of abdominal tergite IV. <bold>35</bold> <italic><tp:taxon-name>Thalerosphyrus determinatus</tp:taxon-name></italic> <bold>36</bold> <italic><tp:taxon-name>Thalerosphyrus sinuosus</tp:taxon-name></italic> <bold>37</bold> <italic><tp:taxon-name>Thalerosphyrus lamuriensis</tp:taxon-name></italic>.</p></caption><graphic xmlns:xlink="http://www.w3.org/1999/xlink" xlink:href="zookeys-420-019-g008.jpg" position="float" orientation="portrait" xlink:type="simple"/></fig><fig id="F9" position="float" orientation="portrait"><label>Figures 38–49.</label><caption><p>Gills of <italic><tp:taxon-name>Thalerosphyrus determinatus</tp:taxon-name></italic> <bold>(38–41)</bold>, <italic><tp:taxon-name>Thalerosphyrus sinuosus</tp:taxon-name></italic> <bold>(42–45)</bold> and <italic><tp:taxon-name>Thalerosphyrus lamuriensis</tp:taxon-name></italic> <bold>(46–49). 38, 42, 46</bold> Gill I <bold>39, 43, 47</bold> Gill IV <bold>40, 44, 48</bold> Gill VI <bold>41, 45, 49</bold> Gill VII.</p></caption><graphic xmlns:xlink="http://www.w3.org/1999/xlink" xlink:href="zookeys-420-019-g009.jpg" position="float" orientation="portrait" xlink:type="simple"/></fig></tp:treatment-sec><ref-list><ref id="B29"><mixed-citation xmlns:xlink="http://www.w3.org/1999/xlink" xlink:type="simple"><person-group><name name-style="western"><surname>Webb</surname><given-names>JM</given-names></name><name name-style="western"><surname>McCafferty</surname><given-names>WP</given-names></name></person-group> (<year>2008</year>) <article-title>Heptageniidae of the world. Part II: Key to the Genera.</article-title><source>Canadian Journal of Arthropod Identification</source><volume>7</volume>: <fpage>1</fpage>–<lpage>55</lpage>. <ext-link ext-link-type="uri" xlink:href="http://www.biology.ualberta.ca/bsc/ejournal/wm_07/wm_07.html" xlink:type="simple">http://www.biology.ualberta.ca/bsc/ejournal/wm_07/wm_07.html</ext-link></mixed-citation></ref><ref id="B17"><mixed-citation xmlns:xlink="http://www.w3.org/1999/xlink" xlink:type="simple"><person-group><name name-style="western"><surname>Sartori</surname><given-names>M</given-names></name></person-group> (<year>2014c</year>) <article-title>The concept of <italic>Compsoneuria</italic> Eaton, 1881 revisited in light of historical and new material from the Sunda Islands (Ephemeroptera, Heptageniidae, Ecdyonurinae).</article-title><source>Zootaxa</source><comment>(in press)</comment>.</mixed-citation></ref><ref id="B22"><mixed-citation xmlns:xlink="http://www.w3.org/1999/xlink" xlink:type="simple"><person-group><name name-style="western"><surname>Ulmer</surname><given-names>G</given-names></name></person-group> (<year>1926</year>) <article-title>Beiträge zur Fauna sinica. III. Trichopteren und Ephemeropteren.</article-title><source>Archiv für Naturgeschichte, Abteilung A</source><volume>91</volume>: <fpage>19</fpage>–<lpage>110</lpage>.</mixed-citation></ref><ref id="B30"><mixed-citation xmlns:xlink="http://www.w3.org/1999/xlink" xlink:type="simple"><person-group><name name-style="western"><surname>Zhou</surname><given-names>CF</given-names></name><name name-style="western"><surname>Wang</surname><given-names>SL</given-names></name><name name-style="western"><surname>Xie</surname><given-names>H</given-names></name></person-group> (<year>2007</year>) <article-title>The Nymph and Additional Imaginal Description of <italic>Epeorus melli</italic> new combination from China (Ephemeroptera: Heptageniidae).</article-title><source>Zootaxa</source><volume>1652</volume>: <fpage>49</fpage>–<lpage>55</lpage>.</mixed-citation></ref><ref id="B2"><mixed-citation xmlns:xlink="http://www.w3.org/1999/xlink" xlink:type="simple"><person-group><name name-style="western"><surname>Braasch</surname><given-names>D</given-names></name></person-group> (<year>2011</year>) <article-title>New species of the family Heptageniidae (Ephemeroptera) from Borneo and the Philippines.</article-title><source>Deutsche Entomologische Zeitschrift</source><volume>58</volume>: <fpage>201</fpage>–<lpage>219</lpage>. doi: <ext-link ext-link-type="doi" xlink:href="10.1002/mmnd.201100024" xlink:type="simple">10.1002/mmnd.201100024</ext-link></mixed-citation></ref><ref id="B28"><mixed-citation xmlns:xlink="http://www.w3.org/1999/xlink" xlink:type="simple"><person-group><name name-style="western"><surname>Webb</surname><given-names>JM</given-names></name><name name-style="western"><surname>Braasch</surname><given-names>D</given-names></name><name name-style="western"><surname>McCafferty</surname><given-names>WP</given-names></name></person-group> (<year>2006</year>) <article-title>Reevaluation of the genera <italic>Compsoneuria</italic> Eaton and <italic>Trichogenia</italic> Braasch &amp; Soldán (Ephemeroptera: Heptageniidae).</article-title><source>Zootaxa</source><volume>1335</volume>: <fpage>55</fpage>–<lpage>68</lpage>.</mixed-citation></ref><ref id="B18"><mixed-citation xmlns:xlink="http://www.w3.org/1999/xlink" xlink:type="simple"><person-group><name name-style="western"><surname>Sartori</surname><given-names>M</given-names></name></person-group> (<year>2014d</year>) <article-title>What is <italic>Ecdyonurus sumatranus</italic> Ulmer, 1939? A contribution to the knowledge of the genus <italic>Rhithrogena</italic> in the Oriental Region (Ephemeroptera, Heptageniidae).</article-title><source>Zootaxa</source><volume>3802</volume>(<issue>2</issue>): <fpage>193</fpage>–<lpage>208</lpage>. doi: <ext-link ext-link-type="doi" xlink:href="10.11646/zootaxa.3802.2.3" xlink:type="simple">10.11646/zootaxa.3802.2.3</ext-link></mixed-citation></ref><ref id="B10"><mixed-citation xmlns:xlink="http://www.w3.org/1999/xlink" xlink:type="simple"><person-group><name name-style="western"><surname>Edmunds</surname><given-names>GF</given-names></name><name name-style="western"><surname>Polhemus</surname><given-names>DA</given-names></name></person-group> (<year>1990</year>) <article-title>Zoogeographical patterns among mayflies (Ephemeroptera) in the Malay Archipelago, with special reference to Celebes.</article-title> In: <person-group><name name-style="western"><surname>Knight</surname><given-names>WJ</given-names></name><name name-style="western"><surname>Holloway</surname><given-names>JD</given-names></name></person-group> (<role>Eds</role>) <source>Insects and the rain forests of South East Asia (Wallacea).</source><publisher-name>The Royal Entomological Society of London</publisher-name>, <publisher-loc>London</publisher-loc>, <fpage>49</fpage>–<lpage>56</lpage>.</mixed-citation></ref></ref-list></tp:taxon-treatment>
