# Supplementary material for: The species of Thalerosphyrus Eaton, 1881 (Insecta, Ephemeroptera, Heptageniidae, Ecdyonurinae) in Java and Sumatra, with some comments on the diversity of the genus in the Oriental Realm
Source: Zookeys. 2014 Jun 25;(420):19–39. doi: 10.3897/zookeys.420.7904 (PMC4109478; doi:10.3897/zookeys.420.7904)
Supplement: XML Treatment for Thalerosphyrus determinatus [file zookeys.420.7904-treatment2.xml]

<!DOCTYPE tp:taxon-treatment
  PUBLIC "-//TaxonX//DTD Taxonomic Treatment Publishing DTD v0 20100105//EN" "tax-treatment-NSO.dtd">
<tp:taxon-treatment xmlns:tp="http://www.plazi.org/taxpub"><tp:treatment-meta><kwd-group><label>Taxon classification</label><kwd><named-content content-type="kingdom">Animalia</named-content></kwd><kwd><named-content content-type="order">Ephemeroptera</named-content></kwd><kwd><named-content content-type="family">Heptageniidae</named-content></kwd></kwd-group><mixed-citation publication-type="journal"><person-group><name><surname>Sartori</surname><given-names>Michel</given-names></name></person-group><article-title>The species of <italic>Thalerosphyrus</italic> Eaton, 1881 (Insecta, Ephemeroptera, Heptageniidae, Ecdyonurinae) in Java and Sumatra, with some comments on the diversity of the genus in the Oriental Realm</article-title><source>Zookeys</source><day>25</day><month>6</month><year>2014</year><volume>2014</volume><issue>420</issue><fpage>19</fpage><lpage>39</lpage><pub-id pub-id-type="doi">10.3897/zookeys.420.7904</pub-id></mixed-citation></tp:treatment-meta><tp:nomenclature><tp:taxon-name>
                        <tp:taxon-name-part taxon-name-part-type="genus">Thalerosphyrus</tp:taxon-name-part>
                        <tp:taxon-name-part taxon-name-part-type="species">determinatus</tp:taxon-name-part>
                    </tp:taxon-name><tp:taxon-authority>(Walker, 1853)</tp:taxon-authority><tp:nomenclature-citation-list><tp:nomenclature-citation><tp:taxon-name>Thalerosphyrus determinatus</tp:taxon-name><comment> Ulmer, 1939, (nymph, pro parte)</comment></tp:nomenclature-citation></tp:nomenclature-citation-list></tp:nomenclature><tp:treatment-sec sec-type="distribution"><title>Material examined.</title><p>2 nymphs, Java, Diengplateau, stream Seraju (D13), ca 1950 m a.s.l., 5.VI.1929, Prof. Thienemann leg. [ZMH]; 1 nymph entirely mounted on microscopic slide, Java, Gedeh Panggerango, Tjisarua, 1050 m, 10.VIII.1930, Dr. Lieftinck leg [ZMH]; 1nymph, Java, Java Barat Province, rocky stream at Cibodas (CL 2186), 1300 m, 3.XI.1985, J.T. &amp; D.A. Polhemus leg [MZL]; 1 nymph, Bali, Baturiti, Desa Antapan, 815 m, <named-content xmlns:xlink="http://www.w3.org/1999/xlink" content-type="dwc:verbatimCoordinates" xlink:type="simple">8°19.34'S, 115°11.61'E</named-content>, 9.X.2009 (BLI005), M. Balke &amp; D. Amran leg [MZL]; 1 nymph, Sumbawa, Nusa Tenggara Barat Province, Madsewu River, 2 km above Badindi, 61 km NW of Bima (CL 2174), 750 m, 20.X.1985, J.T. &amp; D.A. Polhemus leg [MZL].</p><p>Eggs extracted from a female imago (caught together with a male imago) and identified by Ulmer as <italic><tp:taxon-name>Thalerosphyrus determinatus</tp:taxon-name></italic>: West Java, Tjibodas, Tjiwalen Bridge, 1400 m, 4.IX.1932, Dr Lieftinck leg [ZMH].</p></tp:treatment-sec><tp:treatment-sec sec-type="description"><title>Description of the nymph.</title><p>Body size: up to at least 14.5 mm (not full grown nymph).</p><p>Coloration pattern: see <xref ref-type="fig" rid="F1">Figs 1–2</xref>.</p><p><italic>Head.</italic> Labrum moderately expended laterally, less than 4 times larger than long, with rounded apexes (as in <xref ref-type="fig" rid="F5">Fig. 16</xref>); dorsal surface and anterior margin covered with long and thin setae; ventral surface with a median arch of less than 10 strong and pointed setae. Crown of the galea-lacinia of the maxillae composed of ca. 25 comb-shape setae, the median ones bearing 12–15 teeth. Right mandible with 5–6 bifid and fimbriate setae below the inner incisor and ca. 10 long simple and thin setae below the mola; left mandible with 8–9 simple and fimbriate setae below the inner incisor and ca. 9–10 long simple and thin setae below the mola. Hypopharynx with robust lingua bearing a tuft of small setae, superlinguae densely covered with long and thin setae replaced before the apex by very small setae up to the lower part of the superlinguae (<xref ref-type="fig" rid="F7">Fig. 27</xref>). Labium with glossae rhomboid, slightly concave on their outer margin near apex (<xref ref-type="fig" rid="F5">Fig. 20</xref>), dorsal surface with three stout setae and numerous thin and simple setae.</p><p><italic>Thorax.</italic> Pronotum weakly expended laterally (<xref ref-type="fig" rid="F1">Fig. 1</xref>). Femora with submarginal rows of pointed bristles on the inner and outer margins, increasing in numbers from the fore to the hind leg. Bristles on the upper face of hind femora arrow-shaped, clearly pointed (<xref ref-type="fig" rid="F7">Fig. 29</xref>). Hind tibia (<xref ref-type="fig" rid="F7">Fig. 30</xref>) without any bristles in outer marginal or submarginal position. Tarsal claw with 2–3 teeth.</p><p><italic>Abdomen.</italic> Posterolateral expansions not developed on segments I–II, increasing in size from segment III to VII where it may reach the middle of segment VIII, shorter on segment VIII (<xref ref-type="fig" rid="F1">Fig. 3</xref>) and comparable proportionally to those of segments V–VI. Gill I (<xref ref-type="fig" rid="F9">Fig. 38</xref>) with elongated and rounded plate, ca 2.5× longer than wide; gill IV strongly asymmetrical (<xref ref-type="fig" rid="F9">Fig. 39</xref>), wider than long, gill VI and VII oval and asymmetrical with obtuse apex (<xref ref-type="fig" rid="F9">Figs 40–41</xref>). Posterior margin of tergites with irregular pointed teeth, and numerous microdenticles (<xref ref-type="fig" rid="F8">Fig. 35</xref>). Cerci rather unicolor medium brown, some segments darker in the proximal half.</p><!--PageBreak--></tp:treatment-sec><tp:treatment-sec sec-type="Description of the eggs"><title>Description of the eggs.</title><p>Size: ca 120 µm × 75 µm; chorion regularly covered by small KCT'S, (1.0–1.5 µm), a little bit larger at poles (<xref ref-type="fig" rid="F4">Fig. 10</xref>), and by microgranules (&lt; 0.3 µm); margin of micropyle irregular and formed by microgranules (<xref ref-type="fig" rid="F4">Fig. 11</xref>).</p><fig id="F4" position="float" orientation="portrait"><label>Figures 10–15.</label><caption><p>Egg structure of <italic><tp:taxon-name>Thalerosphyrus determinatus</tp:taxon-name></italic> <bold>(10–11)</bold>, <italic><tp:taxon-name>Thalerosphyrus sinuosus</tp:taxon-name></italic> <bold>(12–13)</bold>, <italic><tp:taxon-name>Thalerosphyrus lamuriensis</tp:taxon-name></italic> <bold>(14–15). 10, 12, 14</bold> Egg in toto <bold>11, 13, 15</bold> Details of the micropyle and chorionic structures.</p></caption><graphic xmlns:xlink="http://www.w3.org/1999/xlink" xlink:href="zookeys-420-019-g004.jpg" position="float" orientation="portrait" xlink:type="simple"/></fig></tp:treatment-sec><tp:treatment-sec sec-type="Discussion"><title>Discussion.</title><p>The abdominal pattern of the nymph is the one which is the closest to the one of the male imago redescribed by <xref ref-type="bibr" rid="B21">Ulmer (1924)</xref>. According to <xref ref-type="bibr" rid="B27">Wang and <!--PageBreak-->McCafferty (2004)</xref> and our own observations (see below), the illustration of the abdominal patterns of the nymph (<xref ref-type="bibr" rid="B23">Ulmer 1939</xref>, fig. 402) as <italic><tp:taxon-name>Thalerosphyrus determinatus</tp:taxon-name></italic> does not belong to this species, nor do any of Ulmer's, other drawings.</p><p>The species may be easily recognized from its relatives mainly by the weak posterolateral expansions of the abdomen, and the absence of bristles on the outer margin of the hind tibiae.</p><p><italic><tp:taxon-name>Thalerosphyrus determinatus</tp:taxon-name></italic> as defined here is the less common species found in the investigated area. However it is reported from Bali and Sumbawa for the first time. The species is absent from Sumatra and seems to live in middle to high altitudes, based on the few available data.</p></tp:treatment-sec><tp:treatment-sec><!--Section generated to contain objects referenced in tp:taxon-treatment.--><fig id="F1" position="float" orientation="portrait"><label>Figures 1–3.</label><caption><p><italic><tp:taxon-name>Thalerosphyrus determinatus</tp:taxon-name></italic> (Walker, 1853). <bold>1</bold> Habitus in dorsal view <bold>2</bold> Habitus in ventral view <bold>3</bold> Detail of abdominal segments VI–IX in ventral view.</p></caption><graphic xmlns:xlink="http://www.w3.org/1999/xlink" xlink:href="zookeys-420-019-g001.jpg" position="float" orientation="portrait" xlink:type="simple"/></fig><fig id="F5" position="float" orientation="portrait"><label>Figures 16–22.</label><caption><p>Mouthparts structure of <italic><tp:taxon-name>Thalerosphyrus determinatus</tp:taxon-name></italic> <bold>(20)</bold>, <italic><tp:taxon-name>Thalerosphyrus sinuosus</tp:taxon-name></italic> <bold>(16, 21)</bold> and <italic><tp:taxon-name>Thalerosphyrus lamuriensis</tp:taxon-name></italic> <bold>(17, 18, 19, 22). 16–17</bold> Hemi-labrum <bold>18</bold> Left mandible <bold>19</bold> Right mandible <bold>20–22</bold> Labial glossa.</p></caption><graphic xmlns:xlink="http://www.w3.org/1999/xlink" xlink:href="zookeys-420-019-g005.jpg" position="float" orientation="portrait" xlink:type="simple"/></fig><fig id="F7" position="float" orientation="portrait"><label>Figures 27–34.</label><caption><p>Mouthpart <bold>(27–28)</bold> and thoracic <bold>(29–34)</bold> structures of <italic><tp:taxon-name>Thalerosphyrus determinatus</tp:taxon-name></italic> <bold>(27, 29, 30)</bold>, <italic><tp:taxon-name>Thalerosphyrus sinuosus</tp:taxon-name></italic> <bold>(31, 32)</bold> and <italic><tp:taxon-name>Thalerosphyrus lamuriensis</tp:taxon-name></italic> <bold>(28, 33, 34). 27–28</bold> Apex of superlingua of hypopharynx <bold>29, 31, 33</bold> Bristles on the dorsal face of hind femur <bold>30, 32, 34</bold> Outer margin of hind tibia.</p></caption><graphic xmlns:xlink="http://www.w3.org/1999/xlink" xlink:href="zookeys-420-019-g007.jpg" position="float" orientation="portrait" xlink:type="simple"/></fig><fig id="F9" position="float" orientation="portrait"><label>Figures 38–49.</label><caption><p>Gills of <italic><tp:taxon-name>Thalerosphyrus determinatus</tp:taxon-name></italic> <bold>(38–41)</bold>, <italic><tp:taxon-name>Thalerosphyrus sinuosus</tp:taxon-name></italic> <bold>(42–45)</bold> and <italic><tp:taxon-name>Thalerosphyrus lamuriensis</tp:taxon-name></italic> <bold>(46–49). 38, 42, 46</bold> Gill I <bold>39, 43, 47</bold> Gill IV <bold>40, 44, 48</bold> Gill VI <bold>41, 45, 49</bold> Gill VII.</p></caption><graphic xmlns:xlink="http://www.w3.org/1999/xlink" xlink:href="zookeys-420-019-g009.jpg" position="float" orientation="portrait" xlink:type="simple"/></fig><fig id="F8" position="float" orientation="portrait"><label>Figures 35–37.</label><caption><p>Posterior margin of abdominal tergite IV. <bold>35</bold> <italic><tp:taxon-name>Thalerosphyrus determinatus</tp:taxon-name></italic> <bold>36</bold> <italic><tp:taxon-name>Thalerosphyrus sinuosus</tp:taxon-name></italic> <bold>37</bold> <italic><tp:taxon-name>Thalerosphyrus lamuriensis</tp:taxon-name></italic>.</p></caption><graphic xmlns:xlink="http://www.w3.org/1999/xlink" xlink:href="zookeys-420-019-g008.jpg" position="float" orientation="portrait" xlink:type="simple"/></fig></tp:treatment-sec><ref-list><ref id="B21"><mixed-citation xmlns:xlink="http://www.w3.org/1999/xlink" xlink:type="simple"><person-group><name name-style="western"><surname>Ulmer</surname><given-names>G</given-names></name></person-group> (<year>1924</year>) <article-title>Ephemeropteren von den Sunda-Inseln und den Philippinen.</article-title><source>Treubia</source><volume>6</volume>: <fpage>28</fpage>–<lpage>91</lpage>.</mixed-citation></ref><ref id="B27"><mixed-citation xmlns:xlink="http://www.w3.org/1999/xlink" xlink:type="simple"><person-group><name name-style="western"><surname>Wang</surname><given-names>T-Q</given-names></name><name name-style="western"><surname>McCafferty</surname><given-names>WP</given-names></name></person-group> (<year>2004</year>) <article-title>Heptageniidae (Ephemeroptera) of the world. Part I: Phylogenetic higher classification.</article-title><source>Transactions of the American Entomological Society</source><volume>130</volume>: <fpage>11</fpage>–<lpage>45</lpage>.</mixed-citation></ref><ref id="B23"><mixed-citation xmlns:xlink="http://www.w3.org/1999/xlink" xlink:type="simple"><person-group><name name-style="western"><surname>Ulmer</surname><given-names>G</given-names></name></person-group> (<year>1939</year>) <article-title>Eintagsfliegen (Ephemeropteren) von den Sunda-Inseln.</article-title><source>Archiv für Hydrobiologie</source><volume>16</volume>: <fpage>443</fpage>–<lpage>692</lpage>.</mixed-citation></ref></ref-list></tp:taxon-treatment>
