# Supplementary material for: The species of Thalerosphyrus Eaton, 1881 (Insecta, Ephemeroptera, Heptageniidae, Ecdyonurinae) in Java and Sumatra, with some comments on the diversity of the genus in the Oriental Realm
Source: Zookeys. 2014 Jun 25;(420):19–39. doi: 10.3897/zookeys.420.7904 (PMC4109478; doi:10.3897/zookeys.420.7904)
Supplement: XML Treatment for Thalerosphyrus sinuosus [file zookeys.420.7904-treatment3.xml]

<!DOCTYPE tp:taxon-treatment
  PUBLIC "-//TaxonX//DTD Taxonomic Treatment Publishing DTD v0 20100105//EN" "tax-treatment-NSO.dtd">
<tp:taxon-treatment xmlns:tp="http://www.plazi.org/taxpub"><tp:treatment-meta><kwd-group><label>Taxon classification</label><kwd><named-content content-type="kingdom">Animalia</named-content></kwd><kwd><named-content content-type="order">Ephemeroptera</named-content></kwd><kwd><named-content content-type="family">Heptageniidae</named-content></kwd></kwd-group><mixed-citation publication-type="journal"><person-group><name><surname>Sartori</surname><given-names>Michel</given-names></name></person-group><article-title>The species of <italic>Thalerosphyrus</italic> Eaton, 1881 (Insecta, Ephemeroptera, Heptageniidae, Ecdyonurinae) in Java and Sumatra, with some comments on the diversity of the genus in the Oriental Realm</article-title><source>Zookeys</source><day>25</day><month>6</month><year>2014</year><volume>2014</volume><issue>420</issue><fpage>19</fpage><lpage>39</lpage><pub-id pub-id-type="doi">10.3897/zookeys.420.7904</pub-id></mixed-citation></tp:treatment-meta><tp:nomenclature><tp:taxon-name>
                        <tp:taxon-name-part taxon-name-part-type="genus">Thalerosphyrus</tp:taxon-name-part>
                        <tp:taxon-name-part taxon-name-part-type="species">sinuosus</tp:taxon-name-part>
                    </tp:taxon-name><tp:taxon-authority>(Navás, 1933)</tp:taxon-authority><tp:nomenclature-citation-list><tp:nomenclature-citation><tp:taxon-name>Thalerosphyrus determinatus</tp:taxon-name><comment> Ulmer, 1939, (nymph, pro parte)</comment></tp:nomenclature-citation></tp:nomenclature-citation-list></tp:nomenclature><tp:treatment-sec sec-type="distribution"><title>Material examined.</title><p>4 nymphs, two partially mounted on two microscopic slides, Sumatra, Singkarak, stream at Subanpass (F20), 1000 m, 4.III.1929, Prof. Thienemann leg [ZMH]; 1 nymph, Sumatra, Tjurup, Kali Dzernih, forested stream (M9), 7.V.1929, Prof. Thienemann leg [ZMH]; 1 nymph, Sumatra, Ranau, stream in primary forest (R25c), 29.I.1929, Prof. Thienemann leg [ZMH]; 2 nymphs, one partially mounted on a microscopic slide, Java, Gurung Ungaran, XII. 1909, Jacobson leg [ZMH]; 1 nymph, Java, Kali Tjiwalen near Tjibodas, 1350 m, in mosses and dead leaves (FY7f), 10.VII.1929, Prof. Feuerborn leg [ZMH]; 1 nymph, West Java, stream in Tjibodas, under the “mountain garden” (FY14c), 15.VII.1929, Prof. Feuerborn leg [ZMH]. [All specimens <italic>sub. nom</italic> <italic><tp:taxon-name>Thalerosphyrus determinatus</tp:taxon-name></italic> det. Ulmer].</p><p>10 nymphs, Java Tengah, Wonosobo-Kertek village road, creek, 800 m, <named-content xmlns:xlink="http://www.w3.org/1999/xlink" content-type="dwc:verbatimCoordinates" xlink:type="simple">7°21.68'S, 109°55.67'E</named-content>, 10.X.2011 (JVA011), M. Balke leg. [LIPI, MZL]; 2 nymphs, Sumatra Barat, Sijunjung / Muara area, forest, 488 m, <named-content xmlns:xlink="http://www.w3.org/1999/xlink" content-type="dwc:verbatimCoordinates" xlink:type="simple">00°40.10'S, 101°07.26'E</named-content>, 10.XI.2011 (UN7), M. Balke leg [MZL]; 7 nymphs, one entirely mounted on a microscopic slide, Sumatra Barat, Universitas Andalas campus, forest stream, 360 m, <named-content xmlns:xlink="http://www.w3.org/1999/xlink" content-type="dwc:verbatimCoordinates" xlink:type="simple">00°54.67'S, 100°28.38'E</named-content>, 8.XI.2011 (UN1), M. Balke leg [MZL]; 2 nymphs, Sumatra Barat, Lubukbargalung, Lubuk Paraku River, 50 km south Solok, 420 m, <named-content xmlns:xlink="http://www.w3.org/1999/xlink" content-type="dwc:verbatimCoordinates" xlink:type="simple">100°32.50'E, 0°56.75'S</named-content>, 25.V.2010 (SU5), J.-M. Elouard leg [MZL].</p><p>Eggs extracted from a female imago: Java, Buitenzorg, 13.II.1932, Dr Lieftinck leg [ZMH], and from a female subimago: Western Sumatra, Danau di Atas, stream near the road, 1000–1100 m (FF20e), 16.III.1929, Prof. Feuerborn leg [ZMH] and identified by Ulmer as <italic><tp:taxon-name>Thalerosphyrus sinuosus</tp:taxon-name></italic>.</p></tp:treatment-sec><tp:treatment-sec sec-type="Sequence data"><title>Sequence data.</title><p>One specimen from Sumatra (SU5) and one from Java (JVA011) have been used for the study by <xref ref-type="bibr" rid="B25">Vuataz et al. (2013)</xref> under the name “<italic><tp:taxon-name>Thalerosphyrus</tp:taxon-name></italic>” in figures and “<italic><tp:taxon-name>Thalerosphyrus</tp:taxon-name></italic> sp.” in table S1, with voucher numbers “340SuTh” and “346JaTh” respectively, with one or two mitochondrial (CO1, 16S) and two to four nuclear genes (28S, H3, wg, EF-1α) sequenced. Access numbers in GenBank are:</p><table-wrap position="anchor" orientation="portrait"><table><tbody><tr><th colspan="1" rowspan="1" style="text-align:left">Voucher #</th><th colspan="1" rowspan="1" style="text-align:center">CO1</th><th colspan="1" rowspan="1" style="text-align:center">16S</th><th colspan="1" rowspan="1" style="text-align:center">28S</th><th colspan="1" rowspan="1" style="text-align:center">H3</th><th colspan="1" rowspan="1" style="text-align:center">wg</th><th colspan="1" rowspan="1" style="text-align:center">EF-1α</th></tr><tr><td colspan="1" rowspan="1" style="text-align:left">340 SuTh</td><td colspan="1" rowspan="1" style="text-align:center"><ext-link xmlns:xlink="http://www.w3.org/1999/xlink" ext-link-type="gen" xlink:href="HE651394" xlink:type="simple">HE651394</ext-link></td><td colspan="1" rowspan="1" style="text-align:center"><ext-link xmlns:xlink="http://www.w3.org/1999/xlink" ext-link-type="gen" xlink:href="HE651430" xlink:type="simple">HE651430</ext-link></td><td colspan="1" rowspan="1" style="text-align:center"><ext-link xmlns:xlink="http://www.w3.org/1999/xlink" ext-link-type="gen" xlink:href="HE651453" xlink:type="simple">HE651453</ext-link></td><td colspan="1" rowspan="1" style="text-align:center"><ext-link xmlns:xlink="http://www.w3.org/1999/xlink" ext-link-type="gen" xlink:href="HE651512" xlink:type="simple">HE651512</ext-link></td><td colspan="1" rowspan="1" style="text-align:center"><ext-link xmlns:xlink="http://www.w3.org/1999/xlink" ext-link-type="gen" xlink:href="HE651485" xlink:type="simple">HE651485</ext-link></td><td colspan="1" rowspan="1" style="text-align:center"><ext-link xmlns:xlink="http://www.w3.org/1999/xlink" ext-link-type="gen" xlink:href="HE651535" xlink:type="simple">HE651535</ext-link></td></tr><tr><td colspan="1" rowspan="1" style="text-align:left">346JaTh</td><td colspan="1" rowspan="1" style="text-align:center"><ext-link xmlns:xlink="http://www.w3.org/1999/xlink" ext-link-type="gen" xlink:href="HF536601" xlink:type="simple">HF536601</ext-link></td><td colspan="1" rowspan="1" style="text-align:center"/><td colspan="1" rowspan="1" style="text-align:center"/><td colspan="1" rowspan="1" style="text-align:center"><ext-link xmlns:xlink="http://www.w3.org/1999/xlink" ext-link-type="gen" xlink:href="HF536587" xlink:type="simple">HF536587</ext-link></td><td colspan="1" rowspan="1" style="text-align:center"><ext-link xmlns:xlink="http://www.w3.org/1999/xlink" ext-link-type="gen" xlink:href="HF536594" xlink:type="simple">HF536594</ext-link></td><td colspan="1" rowspan="1" style="text-align:center"/></tr></tbody></table></table-wrap></tp:treatment-sec><tp:treatment-sec sec-type="description"><title>Description of the nymph.</title><p>Body size: up to at least 10.5 mm (not full grown nymph).</p><p>Coloration pattern: see <xref ref-type="fig" rid="F2">Figs 4–5</xref>.</p><!--PageBreak--><!--PageBreak--><p><italic>Head.</italic> Labrum slightly expended laterally, ca 3.5 times larger than long, with rounded apexes (<xref ref-type="fig" rid="F5">Fig. 16</xref>); dorsal surface and anterior margin covered with long and thin setae; ventral surface with a median arch of ca 10 strong and pointed setae. Crown of the galea-lacinia of the maxillae composed of ca 25 comb-shape setae, the median ones bearing 12–15 teeth (<xref ref-type="fig" rid="F6">Fig. 26</xref>). Right mandible with 7–8 fimbriate setae below the inner incisor and ca. 5–6 long simple and thin setae below the mola; left mandible with 10–11 simple and fimbriate setae below the inner incisor and ca. 8–9 long simple and thin setae below the mola. Hypopharynx with robust lingua bearing a tuft of small setae, superlinguae densely covered with long and thin setae replaced before the apex by very small setae up to the lower part of the superlinguae. Labium with glossae rhomboid, slightly concave on their inner margin near apex (<xref ref-type="fig" rid="F5">Fig. 21</xref>), dorsal surface with three stout setae and numerous thin and simple setae.</p><fig id="F5" position="float" orientation="portrait"><label>Figures 16–22.</label><caption><p>Mouthparts structure of <italic><tp:taxon-name>Thalerosphyrus determinatus</tp:taxon-name></italic> <bold>(20)</bold>, <italic><tp:taxon-name>Thalerosphyrus sinuosus</tp:taxon-name></italic> <bold>(16, 21)</bold> and <italic><tp:taxon-name>Thalerosphyrus lamuriensis</tp:taxon-name></italic> <bold>(17, 18, 19, 22). 16–17</bold> Hemi-labrum <bold>18</bold> Left mandible <bold>19</bold> Right mandible <bold>20–22</bold> Labial glossa.</p></caption><graphic xmlns:xlink="http://www.w3.org/1999/xlink" xlink:href="zookeys-420-019-g005.jpg" position="float" orientation="portrait" xlink:type="simple"/></fig><fig id="F6" position="float" orientation="portrait"><label>Figures 23–26.</label><caption><p>SEM <bold>(23, 25, 26)</bold> and optic <bold>(24)</bold> pictures of maxillar structure. <bold>23–24</bold> Dentisetae of <italic><tp:taxon-name>Thalerosphyrus lamuriensis</tp:taxon-name></italic> dp: proximal dentisetae, dd distal dentisetae <bold>25</bold> Scattered setae on the ventral face of the galea-lacinia of <italic><tp:taxon-name>Thalerosphyrus sinuosus</tp:taxon-name></italic> <bold>26</bold> Comb-shape setae on the crown of the galea-lacinia of <italic><tp:taxon-name>Thalerosphyrus sinuosus</tp:taxon-name></italic>.</p></caption><graphic xmlns:xlink="http://www.w3.org/1999/xlink" xlink:href="zookeys-420-019-g006.jpg" position="float" orientation="portrait" xlink:type="simple"/></fig><!--PageBreak--><!--PageBreak--><p><italic>Thorax.</italic> Pronotum slightly expended laterally and posteriorly (<xref ref-type="fig" rid="F2">Fig. 4</xref>). Femora with submarginal rows of pointed bristles on the inner and outer margins, increasing in numbers from the fore to the hind leg. Bristles on the upper face of hind femora arrow-shaped, clearly pointed (<xref ref-type="fig" rid="F7">Fig. 31</xref>). Hind tibia with a row of 6–7 arrow-shaped bristles in submarginal position (<xref ref-type="fig" rid="F7">Fig. 32</xref>). Tarsal claw with 2–3 teeth.</p><fig id="F7" position="float" orientation="portrait"><label>Figures 27–34.</label><caption><p>Mouthpart <bold>(27–28)</bold> and thoracic <bold>(29–34)</bold> structures of <italic><tp:taxon-name>Thalerosphyrus determinatus</tp:taxon-name></italic> <bold>(27, 29, 30)</bold>, <italic><tp:taxon-name>Thalerosphyrus sinuosus</tp:taxon-name></italic> <bold>(31, 32)</bold> and <italic><tp:taxon-name>Thalerosphyrus lamuriensis</tp:taxon-name></italic> <bold>(28, 33, 34). 27–28</bold> Apex of superlingua of hypopharynx <bold>29, 31, 33</bold> Bristles on the dorsal face of hind femur <bold>30, 32, 34</bold> Outer margin of hind tibia.</p></caption><graphic xmlns:xlink="http://www.w3.org/1999/xlink" xlink:href="zookeys-420-019-g007.jpg" position="float" orientation="portrait" xlink:type="simple"/></fig><p><italic>Abdomen.</italic> Posterolateral expansions not developed on segment I, weakly developed on segment II, strongly developed on segment III and increasing in size up to VII where they may be as long as segment VIII, shorter on segment VIII and smaller proportionally to those of segments III (<xref ref-type="fig" rid="F2">Fig. 6</xref>). Gill I with elongated and rounded plate, less than two times longer than wide (<xref ref-type="fig" rid="F9">Fig. 42</xref>); gill III–VI strongly asymmetrical, wider than long (<xref ref-type="fig" rid="F9">Figs 43–44</xref>), gill VII oval and asymmetrical with inner concave margin near apex (<xref ref-type="fig" rid="F9">Fig. 45</xref>). Posterior margin of tergites with irregular pointed teeth, and numerous microdenticles (<xref ref-type="fig" rid="F8">Fig. 36</xref>). Cerci whitish in proximal part, with dark brown segment every two or three, distal part more uniformly medium brown.</p><fig id="F8" position="float" orientation="portrait"><label>Figures 35–37.</label><caption><p>Posterior margin of abdominal tergite IV. <bold>35</bold> <italic><tp:taxon-name>Thalerosphyrus determinatus</tp:taxon-name></italic> <bold>36</bold> <italic><tp:taxon-name>Thalerosphyrus sinuosus</tp:taxon-name></italic> <bold>37</bold> <italic><tp:taxon-name>Thalerosphyrus lamuriensis</tp:taxon-name></italic>.</p></caption><graphic xmlns:xlink="http://www.w3.org/1999/xlink" xlink:href="zookeys-420-019-g008.jpg" position="float" orientation="portrait" xlink:type="simple"/></fig><fig id="F9" position="float" orientation="portrait"><label>Figures 38–49.</label><caption><p>Gills of <italic><tp:taxon-name>Thalerosphyrus determinatus</tp:taxon-name></italic> <bold>(38–41)</bold>, <italic><tp:taxon-name>Thalerosphyrus sinuosus</tp:taxon-name></italic> <bold>(42–45)</bold> and <italic><tp:taxon-name>Thalerosphyrus lamuriensis</tp:taxon-name></italic> <bold>(46–49). 38, 42, 46</bold> Gill I <bold>39, 43, 47</bold> Gill IV <bold>40, 44, 48</bold> Gill VI <bold>41, 45, 49</bold> Gill VII.</p></caption><graphic xmlns:xlink="http://www.w3.org/1999/xlink" xlink:href="zookeys-420-019-g009.jpg" position="float" orientation="portrait" xlink:type="simple"/></fig></tp:treatment-sec><tp:treatment-sec sec-type="Description of the eggs"><title>Description of the eggs.</title><p>Size: ca 130–140 µm × 85–90 µm; chorion regularly covered by small KCT'S, (1.5–2.0 µm), a little bit larger at poles (<xref ref-type="fig" rid="F4">Fig. 12</xref>), and by mesogranules (1.0 µm); margin of micropyle smooth and entire (<xref ref-type="fig" rid="F4">Fig. 13</xref>).</p></tp:treatment-sec><tp:treatment-sec sec-type="Discussion"><title>Discussion.</title><p>The nymph mentioned here includes what <xref ref-type="bibr" rid="B23">Ulmer (1939)</xref> described as the nymph of <italic><tp:taxon-name>Thalerosphyrus determinatus</tp:taxon-name></italic>; the material is composed of three slides made by Ulmer himself and most of the drawings (<xref ref-type="bibr" rid="B23">Ulmer 1939</xref>, figs 403–418) were based on them. It appears that Ulmer confused the two species, and this is also because he made no slide preparation of the true <italic><tp:taxon-name>Thalerosphyrus determinatus</tp:taxon-name></italic>. <italic><tp:taxon-name>Thalerosphyrus sinuosus</tp:taxon-name></italic> as defined here is closely related to <italic><tp:taxon-name>Thalerosphyrus determinatus</tp:taxon-name></italic>, but can be easily separated by the shape of the posterolateral expansions of the abdomen, the shape of the gills, the shape of the glossae, and by the presence of arrow-shaped bristles on the hind tibiae.</p><p>The eggs of <italic><tp:taxon-name>Thalerosphyrus sinuosus</tp:taxon-name></italic> differ from those of <italic><tp:taxon-name>Thalerosphyrus determinatus</tp:taxon-name></italic> by the margin of the micropyle and by the presence of mesogranules on the chorion.</p><p><italic><tp:taxon-name>Thalerosphyrus sinuosus</tp:taxon-name></italic> is present on Java and Sumatra. We cannot confirm the occurrence of the species outside these two islands, although based on egg morphology, and some partial details of the nymph (<xref ref-type="bibr" rid="B1">Boonsoong and Braasch 2013</xref>), the species could be present in Thailand, but supplementary description of the nymph is needed.</p></tp:treatment-sec><tp:treatment-sec><!--Section generated to contain objects referenced in tp:taxon-treatment.--><fig id="F2" position="float" orientation="portrait"><label>Figures 4–6.</label><caption><p><italic><tp:taxon-name>Thalerosphyrus sinuosus</tp:taxon-name></italic> (Navás, 1933). <bold>4</bold> Habitus in dorsal view <bold>5</bold> Habitus in ventral view <bold>6</bold> Detail of abdominal segments VI–IX in ventral view.</p></caption><graphic xmlns:xlink="http://www.w3.org/1999/xlink" xlink:href="zookeys-420-019-g002.jpg" position="float" orientation="portrait" xlink:type="simple"/></fig><fig id="F4" position="float" orientation="portrait"><label>Figures 10–15.</label><caption><p>Egg structure of <italic><tp:taxon-name>Thalerosphyrus determinatus</tp:taxon-name></italic> <bold>(10–11)</bold>, <italic><tp:taxon-name>Thalerosphyrus sinuosus</tp:taxon-name></italic> <bold>(12–13)</bold>, <italic><tp:taxon-name>Thalerosphyrus lamuriensis</tp:taxon-name></italic> <bold>(14–15). 10, 12, 14</bold> Egg in toto <bold>11, 13, 15</bold> Details of the micropyle and chorionic structures.</p></caption><graphic xmlns:xlink="http://www.w3.org/1999/xlink" xlink:href="zookeys-420-019-g004.jpg" position="float" orientation="portrait" xlink:type="simple"/></fig></tp:treatment-sec><ref-list><ref id="B25"><mixed-citation xmlns:xlink="http://www.w3.org/1999/xlink" xlink:type="simple"><person-group><name name-style="western"><surname>Vuataz</surname><given-names>L</given-names></name><name name-style="western"><surname>Sartori</surname><given-names>M</given-names></name><name name-style="western"><surname>Gattolliat</surname><given-names>JL</given-names></name><name name-style="western"><surname>Monaghan</surname><given-names>MT</given-names></name></person-group> (<year>2013</year>) <article-title>Endemism and diversification in freshwater insects of Madagascar revealed by coalescent and phylogenetic analysis of museum and field collections.</article-title><source>Molecular Phylogenetics and Evolution</source><volume>66</volume>: <fpage>979</fpage>–<lpage>991</lpage>. doi: <ext-link ext-link-type="doi" xlink:href="10.1016/j.ympev.2012.12.003" xlink:type="simple">10.1016/j.ympev.2012.12.003</ext-link></mixed-citation></ref><ref id="B23"><mixed-citation xmlns:xlink="http://www.w3.org/1999/xlink" xlink:type="simple"><person-group><name name-style="western"><surname>Ulmer</surname><given-names>G</given-names></name></person-group> (<year>1939</year>) <article-title>Eintagsfliegen (Ephemeropteren) von den Sunda-Inseln.</article-title><source>Archiv für Hydrobiologie</source><volume>16</volume>: <fpage>443</fpage>–<lpage>692</lpage>.</mixed-citation></ref><ref id="B1"><mixed-citation xmlns:xlink="http://www.w3.org/1999/xlink" xlink:type="simple"><person-group><name name-style="western"><surname>Boonsoong</surname><given-names>B</given-names></name><name name-style="western"><surname>Braasch</surname><given-names>D</given-names></name></person-group> (<year>2013</year>) <article-title>Heptageniidae (Insecta, Ephemeroptera) of Thailand.</article-title><source>Zookeys</source><volume>272</volume>: <fpage>61</fpage>–<lpage>93</lpage>. doi: <ext-link ext-link-type="doi" xlink:href="10.3897/zookeys.272.3638" xlink:type="simple">10.3897/zookeys.272.3638</ext-link></mixed-citation></ref></ref-list></tp:taxon-treatment>
