# Supplementary material for: The species of Thalerosphyrus Eaton, 1881 (Insecta, Ephemeroptera, Heptageniidae, Ecdyonurinae) in Java and Sumatra, with some comments on the diversity of the genus in the Oriental Realm
Source: Zookeys. 2014 Jun 25;(420):19–39. doi: 10.3897/zookeys.420.7904 (PMC4109478; doi:10.3897/zookeys.420.7904)
Supplement: XML Treatment for Thalerosphyrus lamuriensis [file zookeys.420.7904-treatment4.xml]

<!DOCTYPE tp:taxon-treatment
  PUBLIC "-//TaxonX//DTD Taxonomic Treatment Publishing DTD v0 20100105//EN" "tax-treatment-NSO.dtd">
<tp:taxon-treatment xmlns:tp="http://www.plazi.org/taxpub"><tp:treatment-meta><kwd-group><label>Taxon classification</label><kwd><named-content content-type="kingdom">Animalia</named-content></kwd><kwd><named-content content-type="order">Ephemeroptera</named-content></kwd><kwd><named-content content-type="family">Heptageniidae</named-content></kwd></kwd-group><mixed-citation publication-type="journal"><person-group><name><surname>Sartori</surname><given-names>Michel</given-names></name></person-group><article-title>The species of <italic>Thalerosphyrus</italic> Eaton, 1881 (Insecta, Ephemeroptera, Heptageniidae, Ecdyonurinae) in Java and Sumatra, with some comments on the diversity of the genus in the Oriental Realm</article-title><source>Zookeys</source><day>25</day><month>6</month><year>2014</year><volume>2014</volume><issue>420</issue><fpage>19</fpage><lpage>39</lpage><pub-id pub-id-type="doi">10.3897/zookeys.420.7904</pub-id></mixed-citation></tp:treatment-meta><tp:nomenclature><tp:taxon-name>
                        <tp:taxon-name-part taxon-name-part-type="genus">Thalerosphyrus</tp:taxon-name-part>
                        <tp:taxon-name-part taxon-name-part-type="species">lamuriensis</tp:taxon-name-part>
                    </tp:taxon-name><tp:taxon-authority>Sartori, 2014</tp:taxon-authority><tp:nomenclature-citation-list><tp:nomenclature-citation><tp:taxon-name>Ecdyonurus sumatranus</tp:taxon-name><comment> Ulmer, 1939, (nymph, not female adult)</comment></tp:nomenclature-citation><tp:nomenclature-citation><tp:taxon-name>Thalerosphyrus determinatus</tp:taxon-name><comment> Ulmer, 1939, (nymph, pro parte)</comment></tp:nomenclature-citation><tp:nomenclature-citation><tp:taxon-name>Thalerosphyrus sumatranus</tp:taxon-name><comment> Braasch &amp; Soldan, 1984 (nymph)</comment></tp:nomenclature-citation></tp:nomenclature-citation-list></tp:nomenclature><tp:treatment-sec sec-type="distribution"><title>Material examined.</title><p>Besides the type material mentioned in <xref ref-type="bibr" rid="B18">Sartori (2014d)</xref>, the following specimens have been examined.</p><p>1 nymph, Sumatra, Singkarak, stream at Subanpass (F19), 1000 m, 4.III.1929, Prof. Thienemann leg [ZMH]; 3 nymph, one partially mouted on microscopic slide, Sumatra, Toba area, stream south of Balige (FT13), 8.IV.1929, Prof. Feuerborn leg [ZMH]; 2 nymphs, Sumatra, Toba area, Balige, stream at ca 1100 m (T13), <!--PageBreak-->5.IV.1929, Prof. Feuerborn leg [ZMH] [All specimens <italic>sub. nom</italic> <italic><tp:taxon-name>Thalerosphyrus determinatus</tp:taxon-name></italic> det. Ulmer].</p><p>1 nymph, Sumatra Utara Province, swift stream 20 km East of Parlilitan (CL 2192), 1070 m, 10.XI.1985, J.T. &amp; D.A. Polhemus leg [MZL]; 2 nymphs, Sumatra Barat, Tarusan, upstream Tarusan, 10 m, <named-content xmlns:xlink="http://www.w3.org/1999/xlink" content-type="dwc:verbatimCoordinates" xlink:type="simple">100°29.84'E, 1°13.61'S</named-content>, 24.V.2010 (SU3), J.-M. Elouard leg [MZL]; 2 nymphs, Sumatra Barat, Kotobarapak, upstream Kototbarapack, 100 m, <named-content xmlns:xlink="http://www.w3.org/1999/xlink" content-type="dwc:verbatimCoordinates" xlink:type="simple">100°32.08'E, 1°13.78'S</named-content>, 24.V.2010 (SU4), J.-M. Elouard leg [MZL]; 4 nymphs, Sumatra Barat, Lubukbargalung, Lubuk Paraku River, 50 km south Solok, 420 m, <named-content xmlns:xlink="http://www.w3.org/1999/xlink" content-type="dwc:verbatimCoordinates" xlink:type="simple">100°32.50'E, 0°56.75'S</named-content>, 25.V.2010 (SU5), J.-M. Elouard leg [MZL].</p><p>Eggs extracted from the mature female nymph mentioned above from Polhemus collected specimens.</p></tp:treatment-sec><tp:treatment-sec sec-type="Sequence data"><title>Sequence data.</title><p>Three specimens (SU3, SU4, SU5) have been used for the study by <xref ref-type="bibr" rid="B25">Vuataz et al. (2013)</xref> under the name “<italic><tp:taxon-name>Thalerosphyrus</tp:taxon-name></italic>” in figures and “<italic><tp:taxon-name>Thalerosphyrus</tp:taxon-name></italic> sp.” in table S1, with voucher numbers “319SuTh”, “317SuTh” and “339SuTh” respectively, with one or two mitochondrial (CO1, 16S) and two to four nuclear genes (28S, H3, wg, EF-1α) sequenced. Access numbers in GenBank are:</p><table-wrap position="anchor" orientation="portrait"><table><tbody><tr><th colspan="1" rowspan="1" style="text-align:left">Voucher #</th><th colspan="1" rowspan="1" style="text-align:center">CO1</th><th colspan="1" rowspan="1" style="text-align:center">16S</th><th colspan="1" rowspan="1" style="text-align:center">28S</th><th colspan="1" rowspan="1" style="text-align:center">H3</th><th colspan="1" rowspan="1" style="text-align:center">wg</th><th colspan="1" rowspan="1" style="text-align:center">EF-1α</th></tr><tr><td colspan="1" rowspan="1" style="text-align:left">319 SuTh</td><td colspan="1" rowspan="1" style="text-align:center"><ext-link xmlns:xlink="http://www.w3.org/1999/xlink" ext-link-type="gen" xlink:href="HE651389" xlink:type="simple">HE651389</ext-link></td><td colspan="1" rowspan="1" style="text-align:center"/><td colspan="1" rowspan="1" style="text-align:center"/><td colspan="1" rowspan="1" style="text-align:center"/><td colspan="1" rowspan="1" style="text-align:center"/><td colspan="1" rowspan="1" style="text-align:center"/></tr><tr><td colspan="1" rowspan="1" style="text-align:left">317SuTh</td><td colspan="1" rowspan="1" style="text-align:center"><ext-link xmlns:xlink="http://www.w3.org/1999/xlink" ext-link-type="gen" xlink:href="HE651388" xlink:type="simple">HE651388</ext-link></td><td colspan="1" rowspan="1" style="text-align:center"><ext-link xmlns:xlink="http://www.w3.org/1999/xlink" ext-link-type="gen" xlink:href="HE651425" xlink:type="simple">HE651425</ext-link></td><td colspan="1" rowspan="1" style="text-align:center"><ext-link xmlns:xlink="http://www.w3.org/1999/xlink" ext-link-type="gen" xlink:href="HE651450" xlink:type="simple">HE651450</ext-link></td><td colspan="1" rowspan="1" style="text-align:center"><ext-link xmlns:xlink="http://www.w3.org/1999/xlink" ext-link-type="gen" xlink:href="HE651508" xlink:type="simple">HE651508</ext-link></td><td colspan="1" rowspan="1" style="text-align:center"><ext-link xmlns:xlink="http://www.w3.org/1999/xlink" ext-link-type="gen" xlink:href="HE651480" xlink:type="simple">HE651480</ext-link></td><td colspan="1" rowspan="1" style="text-align:center"><ext-link xmlns:xlink="http://www.w3.org/1999/xlink" ext-link-type="gen" xlink:href="HE651532" xlink:type="simple">HE651532</ext-link></td></tr><tr><td colspan="1" rowspan="1" style="text-align:left">339SuTh</td><td colspan="1" rowspan="1" style="text-align:center"><ext-link xmlns:xlink="http://www.w3.org/1999/xlink" ext-link-type="gen" xlink:href="HE651393" xlink:type="simple">HE651393</ext-link></td><td colspan="1" rowspan="1" style="text-align:center"><ext-link xmlns:xlink="http://www.w3.org/1999/xlink" ext-link-type="gen" xlink:href="HE651429" xlink:type="simple">HE651429</ext-link></td><td colspan="1" rowspan="1" style="text-align:center"/><td colspan="1" rowspan="1" style="text-align:center"><ext-link xmlns:xlink="http://www.w3.org/1999/xlink" ext-link-type="gen" xlink:href="HE651511" xlink:type="simple">HE651511</ext-link></td><td colspan="1" rowspan="1" style="text-align:center"><ext-link xmlns:xlink="http://www.w3.org/1999/xlink" ext-link-type="gen" xlink:href="HE651484" xlink:type="simple">HE651484</ext-link></td><td colspan="1" rowspan="1" style="text-align:center"><ext-link xmlns:xlink="http://www.w3.org/1999/xlink" ext-link-type="gen" xlink:href="HE651534" xlink:type="simple">HE651534</ext-link></td></tr></tbody></table></table-wrap></tp:treatment-sec><tp:treatment-sec sec-type="description"><title>Description of the nymph.</title><p>Body size: up to 21 mm (full grown female nymph).</p><p>Coloration pattern: see <xref ref-type="fig" rid="F3">Figs 7–8</xref>.</p><p><italic>Head.</italic> Labrum greatly expended laterally, ca 4 times larger than long, with narrow and somewhat acute apexes (<xref ref-type="fig" rid="F5">Fig. 17</xref>); dorsal surface and anterior margin covered with long and thin setae; ventral surface with a long median arch of ca. 20 strong and pointed setae ending close to the anterior margin. Crown of the galea-lacinia of the maxillae composed of ca. 20 comb-shape setae, the median ones bearing 12–14 teeth. Right mandible (<xref ref-type="fig" rid="F5">Fig. 19</xref>) with 11–12 fimbriate setae below the inner incisor and 5 long simple and thin setae below the mola; left mandible (<xref ref-type="fig" rid="F5">Fig. 18</xref>) with 8–9 fimbriate setae below the inner incisor and ca. 8–9 long simple and thin setae below the mola. Hypopharynx with robust lingua bearing a tuft of small setae, superlinguae densely covered with long and thin setae up to the lower part of the superlinguae (<xref ref-type="fig" rid="F7">Fig. 28</xref>). Labium with glossae rhomboid, clearly concave on their inner and outer margins near apex (<xref ref-type="fig" rid="F5">Fig. 22</xref>), dorsal surface with numerous stout setae and numerous thin and simple setae.</p><p><italic>Thorax.</italic> Pronotum greatly expended laterally and posteriorly (<xref ref-type="fig" rid="F3">Fig. 7</xref>). Femora with submarginal rows of pointed bristles on the inner and outer margins, only slightly increasing in numbers from the fore to the hind leg. Bristles on the upper face of hind femora with subparallel or slightly convergent margins, apex rounded or truncate (<xref ref-type="fig" rid="F7">Fig. 33</xref>). Outer margin of hind tibia with a row of 12–15 pointed bristles in marginal or submarginal position (<xref ref-type="fig" rid="F7">Fig. 34</xref>). Tarsal claw with 3–4 teeth.</p><!--PageBreak--><!--PageBreak--><!--PageBreak--><p><italic>Abdomen.</italic> Posterolateral expansions not developed on segments I–II, moderately developed on segment III and strongly increasing in size up to VIII where they may be longer than segment IX (<xref ref-type="fig" rid="F3">Fig. 9</xref>). Gill I with asymmetrical elongated and rounded plate, less than two times longer than wide (<xref ref-type="fig" rid="F9">Fig. 46</xref>); gill III–VI strongly asymmetrical, wider than long (<xref ref-type="fig" rid="F9">Figs 47–48</xref>), gill VII oval and asymmetrical with slightly pointed apex (<xref ref-type="fig" rid="F9">Fig. 49</xref>). Posterior margin of tergites with long and pointed teeth regularly alternating with two small ones, and few microdenticles (<xref ref-type="fig" rid="F8">Fig. 37</xref>). Cerci whitish with 3–4 dark brown bands increasing in size towards the apex.</p><!--PageBreak--></tp:treatment-sec><tp:treatment-sec sec-type="Description of the eggs"><title>Description of the eggs.</title><p>Size: ca 140–150 µm × 85–90 µm; chorion regularly covered by pedunculate KCT'S, (1.0–1.5 µm), a little bit larger at poles (<xref ref-type="fig" rid="F4">Fig. 14</xref>), no micro- or mesogranules present; margin of micropyle edged, as formed by fused peduncles (<xref ref-type="fig" rid="F4">Fig. 15</xref>).</p></tp:treatment-sec><tp:treatment-sec sec-type="Discussion"><title>Discussion.</title><p>A major surprise was to find nymphs of <italic><tp:taxon-name>Thalerosphyrus lamuriensis</tp:taxon-name></italic> among the material identified by <xref ref-type="bibr" rid="B23">Ulmer (1939)</xref> as <italic><tp:taxon-name>Thalerosphyrus determinatus</tp:taxon-name></italic>, because he described this nymph based on a single specimen under the name <italic><tp:taxon-name>Ecdyonurus sumatranus</tp:taxon-name></italic> (Ulmer, 1939, see <xref ref-type="bibr" rid="B18">Sartori 2014d</xref> for a complete development of this case). <italic><tp:taxon-name>Thalerosphyrus lamuriensis</tp:taxon-name></italic> clearly differs from the two previous species by several characters, such as the posterolateral expansions of the abdomen reaching their largest size on segment VIII (compared to segment VII in <italic><tp:taxon-name>Thalerosphyrus determinatus</tp:taxon-name></italic> and <italic><tp:taxon-name>Thalerosphyrus sinuosus</tp:taxon-name></italic>), by the setation of the hypopharynx with long setae up to the concave margin of the superlinguae, the shape of the pronotum, the shape of the bristles on the upper face of hind femora, and the ornamentation of the hind tibiae. Together with <italic><tp:taxon-name>Thalerosphyrus vietnamensis</tp:taxon-name></italic> Dang, 1967, <italic><tp:taxon-name>Thalerosphyrus bishopi</tp:taxon-name></italic> Braasch &amp; Soldán, 1986 and <italic><tp:taxon-name>Thalerosphyrus flowersi</tp:taxon-name></italic> Venkataraman &amp; Sivamarakrishnan, 1987, <italic><tp:taxon-name>Thalerosphyrus lamuriensis</tp:taxon-name></italic> constitutes a group called by <xref ref-type="bibr" rid="B12">Kluge (2004)</xref> Ecdyonuroides/g(1) and characterized by “posterolateral projections […] on segments VI–VIII very long and pointed, exceeding segment length”. The three above mentioned species are incompletely described, but <italic><tp:taxon-name>Thalerosphyrus lamuriensis</tp:taxon-name></italic> differs from them apparently by the shape of the bristles on the upper face of femora, by the shape of the first gill and by the coloration of the abdomen (<xref ref-type="bibr" rid="B3">Braasch and Soldán 1984</xref>).</p><p><italic><tp:taxon-name>Thalerosphyrus lamuriensis</tp:taxon-name></italic> possesses anyway far more characters in common with <italic><tp:taxon-name>Thalerosphyrus determinatus</tp:taxon-name></italic> and <italic><tp:taxon-name>Thalerosphyrus sinuosus</tp:taxon-name></italic> than the observed (although quite obvious) differences, and there is no reason on this basis to propose other generic rearrangement for Ecdyonuroides/g(1).</p><p>Eggs of <italic><tp:taxon-name>Thalerosphyrus lamuriensis</tp:taxon-name></italic> are very peculiar with pedunculate KCT'S, which distinguish them from the two other species.</p><p><italic><tp:taxon-name>Thalerosphyrus lamuriensis</tp:taxon-name></italic> is the most abundant <italic><tp:taxon-name>Thalerosphyrus</tp:taxon-name></italic> species in Sumatra, and seems widespread throughout the island. In several places, it has been found together with <italic><tp:taxon-name>Thalerosphyrus sinuosus</tp:taxon-name></italic>.</p></tp:treatment-sec><tp:treatment-sec><!--Section generated to contain objects referenced in tp:taxon-treatment.--><fig id="F3" position="float" orientation="portrait"><label>Figures 7–9.</label><caption><p><italic><tp:taxon-name>Thalerosphyrus lamuriensis</tp:taxon-name></italic> Sartori, 2014. <bold>7</bold> Habitus in dorsal view <bold>8</bold> Habitus in ventral view <bold>9</bold> Detail of abdominal segments VI–IX in ventral view.</p></caption><graphic xmlns:xlink="http://www.w3.org/1999/xlink" xlink:href="zookeys-420-019-g003.jpg" position="float" orientation="portrait" xlink:type="simple"/></fig><fig id="F5" position="float" orientation="portrait"><label>Figures 16–22.</label><caption><p>Mouthparts structure of <italic><tp:taxon-name>Thalerosphyrus determinatus</tp:taxon-name></italic> <bold>(20)</bold>, <italic><tp:taxon-name>Thalerosphyrus sinuosus</tp:taxon-name></italic> <bold>(16, 21)</bold> and <italic><tp:taxon-name>Thalerosphyrus lamuriensis</tp:taxon-name></italic> <bold>(17, 18, 19, 22). 16–17</bold> Hemi-labrum <bold>18</bold> Left mandible <bold>19</bold> Right mandible <bold>20–22</bold> Labial glossa.</p></caption><graphic xmlns:xlink="http://www.w3.org/1999/xlink" xlink:href="zookeys-420-019-g005.jpg" position="float" orientation="portrait" xlink:type="simple"/></fig><fig id="F7" position="float" orientation="portrait"><label>Figures 27–34.</label><caption><p>Mouthpart <bold>(27–28)</bold> and thoracic <bold>(29–34)</bold> structures of <italic><tp:taxon-name>Thalerosphyrus determinatus</tp:taxon-name></italic> <bold>(27, 29, 30)</bold>, <italic><tp:taxon-name>Thalerosphyrus sinuosus</tp:taxon-name></italic> <bold>(31, 32)</bold> and <italic><tp:taxon-name>Thalerosphyrus lamuriensis</tp:taxon-name></italic> <bold>(28, 33, 34). 27–28</bold> Apex of superlingua of hypopharynx <bold>29, 31, 33</bold> Bristles on the dorsal face of hind femur <bold>30, 32, 34</bold> Outer margin of hind tibia.</p></caption><graphic xmlns:xlink="http://www.w3.org/1999/xlink" xlink:href="zookeys-420-019-g007.jpg" position="float" orientation="portrait" xlink:type="simple"/></fig><fig id="F9" position="float" orientation="portrait"><label>Figures 38–49.</label><caption><p>Gills of <italic><tp:taxon-name>Thalerosphyrus determinatus</tp:taxon-name></italic> <bold>(38–41)</bold>, <italic><tp:taxon-name>Thalerosphyrus sinuosus</tp:taxon-name></italic> <bold>(42–45)</bold> and <italic><tp:taxon-name>Thalerosphyrus lamuriensis</tp:taxon-name></italic> <bold>(46–49). 38, 42, 46</bold> Gill I <bold>39, 43, 47</bold> Gill IV <bold>40, 44, 48</bold> Gill VI <bold>41, 45, 49</bold> Gill VII.</p></caption><graphic xmlns:xlink="http://www.w3.org/1999/xlink" xlink:href="zookeys-420-019-g009.jpg" position="float" orientation="portrait" xlink:type="simple"/></fig><fig id="F8" position="float" orientation="portrait"><label>Figures 35–37.</label><caption><p>Posterior margin of abdominal tergite IV. <bold>35</bold> <italic><tp:taxon-name>Thalerosphyrus determinatus</tp:taxon-name></italic> <bold>36</bold> <italic><tp:taxon-name>Thalerosphyrus sinuosus</tp:taxon-name></italic> <bold>37</bold> <italic><tp:taxon-name>Thalerosphyrus lamuriensis</tp:taxon-name></italic>.</p></caption><graphic xmlns:xlink="http://www.w3.org/1999/xlink" xlink:href="zookeys-420-019-g008.jpg" position="float" orientation="portrait" xlink:type="simple"/></fig><fig id="F4" position="float" orientation="portrait"><label>Figures 10–15.</label><caption><p>Egg structure of <italic><tp:taxon-name>Thalerosphyrus determinatus</tp:taxon-name></italic> <bold>(10–11)</bold>, <italic><tp:taxon-name>Thalerosphyrus sinuosus</tp:taxon-name></italic> <bold>(12–13)</bold>, <italic><tp:taxon-name>Thalerosphyrus lamuriensis</tp:taxon-name></italic> <bold>(14–15). 10, 12, 14</bold> Egg in toto <bold>11, 13, 15</bold> Details of the micropyle and chorionic structures.</p></caption><graphic xmlns:xlink="http://www.w3.org/1999/xlink" xlink:href="zookeys-420-019-g004.jpg" position="float" orientation="portrait" xlink:type="simple"/></fig></tp:treatment-sec><ref-list><ref id="B18"><mixed-citation xmlns:xlink="http://www.w3.org/1999/xlink" xlink:type="simple"><person-group><name name-style="western"><surname>Sartori</surname><given-names>M</given-names></name></person-group> (<year>2014d</year>) <article-title>What is <italic>Ecdyonurus sumatranus</italic> Ulmer, 1939? A contribution to the knowledge of the genus <italic>Rhithrogena</italic> in the Oriental Region (Ephemeroptera, Heptageniidae).</article-title><source>Zootaxa</source><volume>3802</volume>(<issue>2</issue>): <fpage>193</fpage>–<lpage>208</lpage>. doi: <ext-link ext-link-type="doi" xlink:href="10.11646/zootaxa.3802.2.3" xlink:type="simple">10.11646/zootaxa.3802.2.3</ext-link></mixed-citation></ref><ref id="B25"><mixed-citation xmlns:xlink="http://www.w3.org/1999/xlink" xlink:type="simple"><person-group><name name-style="western"><surname>Vuataz</surname><given-names>L</given-names></name><name name-style="western"><surname>Sartori</surname><given-names>M</given-names></name><name name-style="western"><surname>Gattolliat</surname><given-names>JL</given-names></name><name name-style="western"><surname>Monaghan</surname><given-names>MT</given-names></name></person-group> (<year>2013</year>) <article-title>Endemism and diversification in freshwater insects of Madagascar revealed by coalescent and phylogenetic analysis of museum and field collections.</article-title><source>Molecular Phylogenetics and Evolution</source><volume>66</volume>: <fpage>979</fpage>–<lpage>991</lpage>. doi: <ext-link ext-link-type="doi" xlink:href="10.1016/j.ympev.2012.12.003" xlink:type="simple">10.1016/j.ympev.2012.12.003</ext-link></mixed-citation></ref><ref id="B23"><mixed-citation xmlns:xlink="http://www.w3.org/1999/xlink" xlink:type="simple"><person-group><name name-style="western"><surname>Ulmer</surname><given-names>G</given-names></name></person-group> (<year>1939</year>) <article-title>Eintagsfliegen (Ephemeropteren) von den Sunda-Inseln.</article-title><source>Archiv für Hydrobiologie</source><volume>16</volume>: <fpage>443</fpage>–<lpage>692</lpage>.</mixed-citation></ref><ref id="B12"><mixed-citation xmlns:xlink="http://www.w3.org/1999/xlink" xlink:type="simple"><person-group><name name-style="western"><surname>Kluge</surname><given-names>NJ</given-names></name></person-group> (<year>2004</year>) <source>The phylogenetic system of Ephemeroptera.</source><publisher-name>Kluwer Academic Publishers</publisher-name>, <publisher-loc>Dordrecht</publisher-loc>, <size units="page">442 pp</size>. doi: <ext-link ext-link-type="doi" xlink:href="10.1007/978-94-007-0872-3" xlink:type="simple">10.1007/978-94-007-0872-3</ext-link></mixed-citation></ref><ref id="B3"><mixed-citation xmlns:xlink="http://www.w3.org/1999/xlink" xlink:type="simple"><person-group><name name-style="western"><surname>Braasch</surname><given-names>D</given-names></name><name name-style="western"><surname>Soldán</surname><given-names>T</given-names></name></person-group> (<year>1984</year>) <article-title>Beitrag zur Kenntnis der Gattung <italic>Thalerosphyrus</italic> Eaton, 1881 im Hinblick auf die Gattung <italic>Ecdyonuroides</italic> Thanh, 1967.</article-title><source>Reichenbachia Staatliches Museum für Tierkunde in Dresden</source><volume>22</volume>: <fpage>201</fpage>–<lpage>206</lpage>.</mixed-citation></ref></ref-list></tp:taxon-treatment>
